# Supplementary material for: Reverse Genetic Screen for Deleterious Recessive Variants in the Local Simmental Cattle Population of Switzerland
Source: Animals (Basel). 2021 Dec 12;11(12):3535. doi: 10.3390/ani11123535 (PMC8698008; doi:10.3390/ani11123535)
Supplement: Supplementary file 1 [file animals-11-03535-s001.zip › Table S1.xlsx]

## Sheet: Table S1
Table S1. Haplotype information of SH1-SH11a
name	Analysis	chr	pos startb	pos endb	N SNPs	N unique haplotypes	N genotyped animals	N homozygous observed (expected)	N heterozygous observed (expeccted)	Allele frequency	Haplotypec	p-value (homozygous)	p-value adjustedd	haplotype length
SH1	trio	1	65792796	66890930	50	536	9846	3(17)	818(790)	4.18444	H= 12221121222122221112122221222112121211211221222222	4.07023e-05	0.00820862	1098134
SH1	pgp	1	65792796	66890930	50	536	9846	3(17)	818(790)	4.18444	H= 12221121222122221112122221222112121211211221222222	4.07023e-05	0.00406641	1098134
SH2	trio	2	1191490	1919960	50	439	9862	1(16)	786(757)	3.99513	H= 12211112122111111222212222121122112212112222212221	2.39253e-06	0.00120199	728470
SH3	pgp	7	104784181	105639721	50	1327	9878	1(17)	816(784)	4.14051	H= 12212211121212221111122212122111212221112212221212	7.32765e-07	0.000123999	855540
SH4	pgp	11	29389110	30352564	50	673	9876	4(22)	914(879)	4.66788	H= 12212112112121111212221221112222111122122221221222	4.21322e-06	0.000601337	963454
SH5	trio	12	46828195	47836535	50	932	9919	0(38)	1234(1157)	6.22039	H= 22112221111121112212121221211112111112111122121212	2.59519e-18	3.60528e-14	1008340
SH5	pgp	12	46831407	47842618	50	936	9919	0(38)	1234(1157)	6.22039	H= 21122211111211122121212212111121111121111221212122	2.59519e-18	2.06257e-14	1011211
SH6	pgp	14	11304160	12372654	50	1032	9882	2(15)	757(732)	3.85044	H= 22122222212212122121221221112212211112221211222112	5.9793e-05	0.00556428	1068494
SH7	trio	16	6120019	8011283	50	854	9913	0(30)	1096(1035)	5.52809	H= 11221222212111212211222222222111222111212212221222	2.23291e-14	3.45478e-11	1891264
SH7	pgp	16	6121692	8060022	50	789	9922	5(111)	2093(1880)	10.5977	H= 12212222121112122112222222221112221112122122212222	5.9962e-46	1.09687e-40	1938330
SH8	pgp	18	48762634	50004821	50	890	9926	0(11)	670(647)	3.37497	H= 11122111111111122122222111212221221112122122221211	1.67244e-05	0.00199923	1242187
SH8	trio	18	48805914	50016940	50	898	9926	0(11)	671(648)	3.38001	H= 11221111111111221222221112122212211121221222212112	1.69121e-05	0.00390454	1211026
SH9	trio	21	41854733	42850532	50	597	9914	2(19)	855(822)	4.33226	H= 12222121221212212211121212221211211222112112121211	1.36561e-06	0.000727214	995799
SH9	pgp	21	41854733	42850532	50	597	9914	2(19)	855(822)	4.33226	H= 12222121221212212211121212221211211222112112121211	1.36561e-06	0.000214997	995799
SH10	pgp	24	41944725	43140179	50	558	9917	0(10)	643(622)	3.24191	H= 22222111111122221212112221222212222222121222222121	3.68099e-05	0.00377211	1195454
SH11	trio	28	38936504	40068646	50	1130	9826	1(12)	693(670)	3.53654	H= 22112122122121211111212121221222122121211221122212	8.07361e-05	0.0138125	1132142
a SH meaning Simmenthal Haplotype
b according to the reference sequence ARS-UCD1.2 (National Center for Biotechnology Information, 2018a)
c genotypes are encoded in 1 2 format, with reference allele being 1 and variant allele being 2
d adjusted for False Discovery Rate according to Benjamini-Yekultieli (Benjamini & Yekultieli, 2001)
