# Supplementary material for: Reverse Genetic Screen for Deleterious Recessive Variants in the Local Simmental Cattle Population of Switzerland
Source: Animals (Basel). 2021 Dec 12;11(12):3535. doi: 10.3390/ani11123535 (PMC8698008; doi:10.3390/ani11123535)
Supplement: Supplementary file 1 [file animals-11-03535-s001.zip › Table S2.xlsx]

## Sheet: Table S2
Table S2. Comprehensive list of candidate genes located in the haplotype regions, including gene information from MGI, IMPC, OMIM and OMIA.
haplotype					MGI (http://www.informatics.jax.org)							OMIM (https://www.omim.org) & OMIA (https://www.omia.org/home/)						clinical importance (https://www.deciphergenomics.org)
name	total number of genes in haplotyp region (haplotype +/- 2Mb)	gene	gene name according to HGNC (https://www.genenames.org)		ID	Molecular function	biological process	mortality/aging phenotype		IMPC phenotype of homozygous mice (https://www.mousephenotype.org)		known recessive disorder accoridng to OMIM / OMIA	mode of inheritance	OMIM-ID of the disorders	OMIA-ID	species		developmental disorder	pLI	%HI
SH1	76	IQCB1	IQ motif containing B1		MGI:2443764		cell differentiation; cellular component organization; homeostatic process; system development	preweaning lethality, incomplete penetrance		preweaning lethality, incomplete penetrance		Senior-Loken syndrome 5	recessive	609254	001675-9615; 001675-61379	dog; black-footed cat		yes	0	22.44
		ADCY5	adenylate cyclase 5		MGI:99673	carbohydrate derivative binding	carbohydrate derivative metabolism; establishment of localization; homeostatic process; response to stimulus; signaling					Dyskinesia, familial, with facial myokymia	dominant	606703				yes	1	11.41
		ARHGAP31	Rho GTPase activating protein 31		MGI:1333857	enzyme regulator	response to stimulus; signaling	preweaning lethality, incomplete penetrance		preweaning lethality, incomplete penetrance		Adams-Oliver syndrome 1	dominant	100300				yes	1	37.14
		CSTA	cystatin A		MGI:3524930	enzyme regulator	cell differentiation; rotein metabolic process; system development					Peeling skin syndrome 4	recessive	607936				yes	0	75.56
		MYLK	myosin light chain kinase		MGI:894806	carbohydrate derivative binding; cytoskeletal protein binding; ransferase	cellular component organization; establishment of localization; protein metabolic process; response to stimulus; system development	premature death; neonatal lethality, incomplete penetrance; prenatal lethality, incomplete pen				Megacystis-microcolon-intestinal hypoperistalsis syndrome 1	recessive	249210				yes	0	15.69
		MYLK	myosin light chain kinase		MGI:894806	carbohydrate derivative binding; cytoskeletal protein binding; ransferase	cellular component organization; establishment of localization; protein metabolic process; response to stimulus; system development	premature death; neonatal lethality, incomplete penetrance; prenatal lethality, incomplete pen				Aortic aneurysm, familial thoracic 7	dominant	613780				yes	0	15.69
		CASR	calcium sensing receptor		MGI:1351351	signaling receptor activity; signaling receptor binding	cell population proliferation; establishment of localization; homeostatic process; response to stimulus; signaling	premature death; lethality throughout fetal growth and development, complete penetrance; postnatal lethality, complete penetrance; embryonic lethality during organ		preweaning lethality, complete penetrance		Hyperparathyroidism, neonatal	recessive	239200				yes	0.05	3.37
		CASR	calcium sensing receptor		MGI:1351351	signaling receptor activity; signaling receptor binding	cell population proliferation; establishment of localization; homeostatic process; response to stimulus; signaling	premature death; lethality throughout fetal growth and development, complete penetrance; postnatal lethality, complete penetrance; embryonic lethality during organ		preweaning lethality, complete penetrance		Hypocalcemia; hypocalciuric hypercalcemia	dominant	601198; 145980				yes	0.05	3.37
		COX17	cytochrome c oxidase copper chaperone COX17		MGI:1333806	enzyme regulator	cell population proliferation; cellular component organization; establishment of localization	embryonic lethality during organogenesis, complete penetrance											0.2	27.91
		EAF2	ELL associated factor 2		MGI:2146616		cell death; cell population proliferation; cellular component organization; nucleic acid-templated transcription; response to stimulus; signaling; system development	premature death											0	55.6
		FSTL1	follistatin like 1		MGI:102793	carbohydrate derivative binding	cell death; cell differentiation; homeostatic process; response to stimulus; signaling	neonatal lethality, complete penetrance; perinatal lethality, complete penetrance		increased lymphocyte cell number; increased circulating HDL cholesterol level; decreased neutrophil cell number; increased circulating cholesterol level; impaired glucose tolerance									0.89	10.58
		GSK3B	glycogen synthase kinase 3 beta		MGI:1861437	carbohydrate derivative binding; cytoskeletal protein binding; signaling receptor binding; transferase	cell death; cell differentiation; cell population proliferation; cellular component organization; establishment of localization; immune system process; nucleic acid-templated transcription; protein metabolic process; response to stimulus; signaling; system development	lethality throughout fetal growth and development, complete penetrance; neonatal lethality, complete penetrance; preweaning lethality, complete penetrance											0.92	0.69
		KALRN	kalirin RhoGEF kinase		MGI:2685385	carbohydrate derivative binding; enzyme regulator; transferase	cell differentiation; cell population proliferation; cellular component organization; establishment of localization; protein metabolic process; response to stimulus; signaling; system development	pregnancy-related premature death; preweaning lethality, incomplete penetrance											1	10.98
		KPNA1	karyopherin subunit alpha 1		MGI:103560		cell death; cell population proliferation; establishment of localization; response to stimulus; signaling	pregnancy-related premature death											1	11.62
		POGLUT1	protein O-glucosyltransferase 1		MGI:2444232	transferase	carbohydrate derivative metabolism; protein metabolic process; response to stimulus; signaling; system development	embryonic lethality during organogenesis, complete penetrance; embryonic lethality prior to organogenesis; embryonic lethality between somite formation and embryo turning, complete penetrance; preweaning lethality, complete penetrance		embryonic lethality prior to organogenesis; preweaning lethality, complete penetrance		Muscular dystrophy, limb-girdle, autosomal recessive 21	recessive	617232				yes	0	20.35
		POGLUT1	protein O-glucosyltransferase 1		MGI:2444232	transferase	carbohydrate derivative metabolism; protein metabolic process; response to stimulus; signaling; system development	embryonic lethality during organogenesis, complete penetrance; embryonic lethality prior to organogenesis; embryonic lethality between somite formation and embryo turning, complete penetrance; preweaning lethality, complete penetrance		embryonic lethality prior to organogenesis; preweaning lethality, complete penetrance		Dowling-Degos disease 4	dominant	615696				yes	0	20.35
		RABL3	RAB, member of RAS oncogene family like 3		MGI:1914907	carbohydrate derivative binding; hydrolase	cell differentiation; cellular component organization; homeostatic process; system development	embryonic lethality, complete penetrance; prenatal lethality, incomplete penetrance				susceptability to Pancreatic cancer 5	dominant	618680				yes	0	12.21
		STXBP5	syntaxin binding protein 5		MGI:2443815	cytoskeletal protein binding; enzyme regulator	establishment of localization; homeostatic process; signaling	postnatal lethality, incomplete penetrance											1	25.06
		TIMMDC1	translocase of inner mitochondrial membrane domain containing 1		MGI:1922139			lethality throughout fetal growth and development, complete penetrance; preweaning lethality, complete penetrance		preweaning lethality, complete penetrance		Mitochondrial complex I deficiency, nuclear type 31	recessive	618251				yes	0	73.59
SH2	32	HERC2	HECT and RLD domain containing E3 ubiquitin protein ligase 2		MGI:103234	transferase	protein metabolic process; response to stimulus	ostnatal lethality, incomplete penetrance; embryonic lethality, complete penetrance; prenatal lethality, complete penetrance				Mental retardation, autosomal recessive 38; [Skin/hair/eye pigmentation 1, blond/brown hair]; [Skin/hair/eye pigmentation 1, blue/nonblue eyes]	recessive	615516; 227220				yes	1	50.09
		CCDC115	coiled-coil domain containing 115		MGI:1916918		cellular component organization; homeostatic process; protein metabolic process; response to stimulus					Congenital disorder of glycosylation, type IIo	recessive	616828				yes	0	83.34
		CYFIP1	cytoplasmic FMR1 interacting protein 1		MGI:1338801	cytoskeletal protein binding; RNA binding	cell differentiation; cell population proliferation; cellular component organization; system development	embryonic lethality between somite formation and embryo turning, complete penetrance; embryonic lethality, complete penetrance; prenatal lethality, complete penetrance											0.68	23.29
		OCA2	OCA2 melanosomal transmembrane protein		MGI:97454		cell differentiation; cell population proliferation; establishment of localization	lethality, complete penetrance; premature death perinatal lethality; neonatal lethality; neonatal lethality, incomplete penetrance; perinatal lethality, incomplete penetrance; postnatal lethality; postnatal lethality, complete penetrance; postnatal lethality, incomplete penetrance; prenatal lethality; prenatal lethality, complete penetrance; preweaning lethality, complete penetrance				Albinism, brown oculocutaneous; Albinism, oculocutaneous, type II; [Skin/hair/eye pigmentation 1, blond/brown hair]; [Skin/hair/eye pigmentation 1, blue/nonblue eyes]	recessive	203200; 227220	002130-9615; 002130-7994; 002130-94885	Mexican tetra; dog; corn snake		yes	0	62.32
		NIPA1	NIPA magnesium transporter 1		MGI:2442058	transporter	establishment of localization					Spastic paraplegia 6, autosomal dominant	dominant	600363				yes	0.01	21.99
		PTPN18	protein tyrosine phosphatase non-receptor type 18		MGI:108410	hydrolase	protein metabolic process	preweaning lethality, incomplete penetrance		preweaning lethality, incomplete penetrance									0	82.52
SH3	23	EFNA5	ephrin A5		MGI:107444	signaling receptor binding	cell differentiation; cellular component organization; establishment of localization; homeostatic process; protein metabolic process; response to stimulus; signaling; system development	postnatal lethality		male infertility; decreased grip strength; increased fasting circulating glucose level; hypoactivity; increased anxiety-related response; hyperactivity; abnormal behavior; increased thigmotaxis									0.96	0.69
		FER	FER tyrosine kinase		MGI:105917	carbohydrate derivative binding; cytoskeletal protein binding; lipid binding; signaling receptor binding; transferase	cell differentiation; cell population proliferation; cellular component organization; establishment of localization; immune system process; nucleic acid-templated transcription; protein metabolic process; response to stimulus; signaling	preweaning lethality, incomplete penetrance		abnormal auditory brainstem response; preweaning lethality, incomplete penetrance; abnormal snout morphology									0.66	14.8
SH4	47	CALM2	calmodulin 2		MGI:103250	cytoskeletal protein binding; enzyme regulator	establishment of localization; homeostatic process; protein metabolic process; response to stimulus; signaling	preweaning lethality, incomplete penetrance		preweaning lethality, incomplete penetrance		Long QT syndrome 15	dominant	616249				yes	0.92	0.12
		CRIPT	CXXC repeat containing interactor of PDZ3 domain		MGI:1929655	cytoskeletal protein binding	cellular component organization; establishment of localization	embryonic lethality prior to tooth bud stage; embryonic lethality between somite formation and embryo turning, complete penetrance; preweaning lethality, complete penetrance		preweaning lethality, complete penetrance; embryonic lethality prior to tooth bud stage		Short stature with microcephaly and distinctive facies	recessive	615789	000158-9615	dog		yes	0	13.93
		EPAS1	endothelial PAS domain protein 1		MGI:109169	DNA binding; transcription	cell differentiation; cellular component organization; homeostatic process; immune system process; nucleic acid-templated transcription; protein metabolic process; response to stimulus; system development	lethality, incomplete penetrance; lethality throughout fetal growth and development, complete penetrance; neonatal lethality, complete penetrance; postnatal lethality, incomplete penetrance; embryonic lethality during organogenesis, complete penetrance; embryonic lethality during organogenesis, incomplete penetrance; prenatal lethality, complete penetrance; prenatal lethality, incomplete penetran…		preweaning lethality, complete penetrance; increased total body fat amount		Erythrocytosis, familial, 4; Pulmonary hypertension	dominant	611783	000841-9925; 000841-9913	goat; cattle		yes	0.6	13.31
		EPCAM	epithelial cell adhesion molecule		MGI:106653		cell death; cell differentiation; cell population proliferation; nucleic acid-templated transcription; response to stimulus; signaling	ethality during fetal growth through weaning, incomplete penetrance; postnatal lethality, complete penetrance; embryonic lethality during organogenesis, complete penetrance				congenital diarrhea with tufting enteropathy	recessive	613217				yes	0	60.54
		FBXO11	F-box protein 11		MGI:2147134	transferase	cell death; protein metabolic process	neonatal lethality, complete penetrance; neonatal lethality, incomplete penetrance; perinatal lethality, incomplete penetrance; preweaning lethality, complete penetrance		preweaning lethality, complete penetrance		Intellectual developmental disorder with dysmorphic facies and behavioral abnormalities	dominant	618089				yes	1	4.34
		FSHR	follicle stimulating hormone receptor		MGI:95583	signaling receptor activity	cell differentiation; cell population proliferation; cellular component organization; establishment of localization; homeostatic process; immune system process; protein metabolic process; response to stimulus; signaling; system development	neonatal lethality, complete penetrance; postnatal lethality, incomplete penetrance; premature aging; early reproductive senescence		increased total body fat amount; decreased bone mineral content; increased fasting circulating glucose level; decreased lean body massdecreased lean body mass; decreased bone mineral density; abnormal startle reflex		Ovarian hyperstimulation syndrome	dominant	608115				yes	0	4.42
		FSHR	follicle stimulating hormone receptor		MGI:95583	signaling receptor activity	cell differentiation; cell population proliferation; cellular component organization; establishment of localization; homeostatic process; immune system process; protein metabolic process; response to stimulus; signaling; system development	neonatal lethality, complete penetrance; postnatal lethality, incomplete penetrance; premature aging; early reproductive senescence		increased total body fat amount; decreased bone mineral content; increased fasting circulating glucose level; decreased lean body massdecreased lean body mass; decreased bone mineral density; abnormal startle reflex		Ovarian dysgenesis 1; Ovarian response to FSH stimulation	recessive	233300; 276400				yes	0	4.42
		LHCGR	luteinizing hormone/choriogonadotropin receptor		MGI:96783	signaling receptor activity	stablishment of localization; homeostatic process; lipid metabolic process; response to stimulus; signaling; system development			small spleen; increased leukocyte cell number; thrombocytopenia; decreased brain size; small stomach; small thymus; small lung; small liver; small heart; decreased mean corpuscular volume; increased lymphocyte cell number		Leydig cell hypoplasia with hypergonadotropic hypogonadism; Leydig cell hypoplasia with pseudohermaphroditism; Luteinizing hormone resistance	recessive	238320				yes	0	9.8
		LHCGR	luteinizing hormone/choriogonadotropin receptor		MGI:96783	signaling receptor activity	stablishment of localization; homeostatic process; lipid metabolic process; response to stimulus; signaling; system development			small spleen; increased leukocyte cell number; thrombocytopenia; decreased brain size; small stomach; small thymus; small lung; small liver; small heart; decreased mean corpuscular volume; increased lymphocyte cell number		Precocious puberty, male	dominant	176410				yes	0	9.8
		MCFD2	multiple coagulation factor deficiency 2, ER cargo receptor complex subunit		MGI:2183439		cell death; establishment of localization					combined deficiency of Factor V and factor VIII; extensive bleeding	?	613625				yes	0.1	48.72
		MSH2	mutS homolog 2		MGI:101816	carbohydrate derivative binding; DNA binding; hydrolase	cell death; cell differentiation; cellular component organization; immune system process; response to stimulus; signaling; system development	decreased survivor rate; premature death				Mismatch repair cancer syndrome 2	recessive	619096				yes	0.9	1.56
		MSH2	mutS homolog 2		MGI:101816	carbohydrate derivative binding; DNA binding; hydrolase	cell death; cell differentiation; cellular component organization; immune system process; response to stimulus; signaling; system development	decreased survivor rate; premature death				Muir-Torre syndrome; Colorectal cancer	dominant	120435; 158320				yes	0.9	1.56
		MSH6	mutS homolog 6		MGI:1343961	carbohydrate derivative binding; DNA binding	cell death; cellular component organization; immune system process; response to stimulus; signaling; system development	premature death				Mismatch repair cancer syndrome 3	recessive	619097				yes	0	6.23
		MSH6	mutS homolog 6		MGI:1343961	carbohydrate derivative binding; DNA binding	cell death; cellular component organization; immune system process; response to stimulus; signaling; system development	premature death				Colorectal cancer	dominant	614350; 608089				yes	0	6.23
		NRXN1	neurexin 1		MGI:1096391	signaling receptor activity; signaling receptor binding	cell differentiation; cell population proliferation; cellular component organization; establishment of localization; immune system process; nucleic acid-templated transcription; protein metabolic process; response to stimulus; signaling			decreased circulating alkaline phosphatase level; increased circulating aspartate transaminase level; decreased pulmonary respiratory rate; decreased circulating HDL cholesterol level; decreased grip strength; impaired glucose tolerance; decreased circulating cholesterol level; decreased circulating serum albumin level; abnormal bone structure; decreased circulating total protein level; decreased…		Pitt-Hopkins-like syndrome 2	recessive	614325				yes	1	0.81
		PIGF	phosphatidylinositol glycan anchor biosynthesis class F		MGI:99462	transferase	carbohydrate derivative metabolism; lipid metabolic process; rotein metabolic process	lethality throughout fetal growth and development, complete penetrance; preweaning lethality, complete penetrance		preweaning lethality, complete penetrance		Onychodystrophy, osteodystrophy, impaired intellectual development, and seizures syndrome	recessive	619356				yes	0	37.75
		PPP1R21	protein phosphatase 1 regulatory subunit 21		MGI:1921075			preweaning lethality, complete penetrance		preweaning lethality, complete penetrance		Neurodevelopmental disorder with hypotonia, facial dysmorphism, and brain abnormalities	recessive	619383				yes	0	37.35
		SIX2	SIX homeobox 2		MGI:102778	DNA binding; transcription	cell differentiation; cell population proliferation; establishment of localization; nucleic acid-templated transcription; system development	neonatal lethality, complete penetrance											0.94	7.02
		SIX3	SIX homeobox 3		MGI:102764	DNA binding; transcription	cell death; cell differentiation; cell population proliferation; establishment of localization; nucleic acid-templated transcription; response to stimulus; signaling; system development	perinatal lethality, complete penetrance				Holoprosencephaly 2	dominant	157170				yes	0.95	12.2
		SRBD1	S1 RNA binding domain 1		MGI:1925836	RNA binding	protein metabolic process	embryonic lethality prior to organogenesis; preweaning lethality, complete penetrance		preweaning lethality, complete penetrance; embryonic lethality prior to organogenesis									0	18.97
		TTC7A	tetratricopeptide repeat domain 7A		MGI:1920999		homeostatic process; immune system process; lipid metabolic process; system development	premature death; postnatal lethality; postnatal lethality, complete penetrance; preweaning lethality, complete penetrance		preweaning lethality, complete penetrance		Gastrointestinal defects and immunodeficiency syndrome	recessive	243150				yes	0	45.91
SH5	14	DACH1	dachshund family transcription factor 1		MGI:1277991	DNA binding; transcription	cell population proliferation; nucleic acid-templated transcription; response to stimulus	eonatal lethality, complete penetrance; preweaning lethality, complete penetrance		preweaning lethality, complete penetrance									1	0.74
		DIS3	DIS3 homolog, exosome endoribonuclease and 3'-5' exoribonuclease		MGI:1919912	enzyme regulator; hydrolase; RNA binding		preweaning lethality, complete penetrance		preweaning lethality, complete penetrance									0	20.81
		KLF5	Kruppel like factor 5		MGI:1338056	DNA binding; transcription	cell differentiation; cell population proliferation; cellular component organization; system development	increased sensitivity to xenobiotic induced morbidity/mortality; increased sensitivity to induced morbidity/mortality; neonatal lethality, complete penetrance; embryonic lethality at implantation, complete penetrance; embryonic lethality before implantation, complete penetrance; embryonic lethality, complete penetrance											0.82	3.4
		PIBF1	progesterone immunomodulatory binding factor 1		MGI:1261910	signaling receptor binding	cellular component organization; establishment of localization; immune system process; lipid metabolic process; protein metabolic process; response to stimulus; signaling	embryonic lethality prior to tooth bud stage; preweaning lethality, complete penetrance		abnormal heart looping; abnormal neural tube morphology; abnormal heart morphology; abnormal embryo turning; abnormal neural tube closure; abnormal embryo size; embryonic lethality prior to tooth bud stage; embryonic growth retardation; preweaning lethality, complete penetrance		Joubert syndrome 33	recessive	617767				yes	0	17.55
SH6	21	MYC	MYC proto-oncogene, bHLH transcription factor		MGI:97250	DNA binding; transcription	carbohydrate derivative metabolism; cell death; cell differentiation; cell population proliferation; cellular component organization; establishment of localization; homeostatic process; immune system process; nucleic acid-templated transcription; protein metabolic process; response to stimulus; signaling; system development	premature death; neonatal lethality, incomplete penetrance; postnatal lethality, complete penetrance; embryonic lethality during organogenesis, complete; penetrance; prenatal lethality, complete penetrance		preweaning lethality, complete penetrance		Burkitt lymphoma, somatic	recessive	113970				yes	0.99	0.28
SH7	56	CFH	complement factor H		MGI:88385	carbohydrate derivative binding	cell differentiation; cellular component organization; homeostatic process; immune system process; response to stimulus; system development	premature death		increased mean corpuscular hemoglobin		Basal laminar drusen; Complement factor H deficiency; {Hemolytic uremic syndrome, atypical, susceptibility to, 1}	recessive	609814; 235400				yes	0.86	73.44
		CFH	complement factor H		MGI:88385	carbohydrate derivative binding	cell differentiation; cellular component organization; homeostatic process; immune system process; response to stimulus; system development	premature death		increased mean corpuscular hemoglobin		Complement factor H deficiency; {Hemolytic uremic syndrome, atypical, susceptibility to, 1}	dominant	126700; 609814; 235400	000636-9823	pig		yes	0.86	73.44
		CR2	complement C3d receptor 2		MGI:88489	DNA binding; signaling receptor activity	cell differentiation; cell population proliferation; immune system process; response to stimulus; system development	increased susceptibility to bacterial infection induced; morbidity/mortality; increased sensitivity to induced morbidity/mortality				Immunodeficiency, common variable, 7	recessive	614699				yes	0	71.93
		IL10	interleukin 10		MGI:96537	signaling receptor binding	cell death; cell differentiation; cell population proliferation; cellular component organization; immune system process; nucleic acid-templated transcription; protein metabolic process; response to stimulus; signaling; system development	increased sensitivity to induced morbidity/mortality; premature death				{Graft-versus-host disease, protection against}; {HIV-1, susceptibility to}; {Rheumatoid arthritis, progression of}	?	614395; 609423; 180300				yes	0.01	9.97
		IL19	interleukin 19		MGI:1890472	signaling receptor binding	cell death; response to stimulus; signaling	increased susceptibility to colitis induced morbidity/mortality											0	79.34
		KCNT2	potassium sodium-activated channel subfamily T member 2		MGI:3036273	transporter	establishment of localization			hypoactivity; small spleen		Developmental and epileptic encephalopathy 57	dominant	617771				yes	0.04	21.35
		MAPKAPK2	MAPK activated protein kinase 2		MGI:109298	carbohydrate derivative binding; transferase	establishment of localization; immune system process; protein metabolic process; response to stimulus; signaling; system development	increased susceptibility to bacterial infection induced morbidity/mortality											1	22.89
		RASSF5	Ras association domain family member 5		MGI:1926375		cell death; cell population proliferation; protein metabolic process; response to stimulus; signaling	decreased sensitivity to xenobiotic induced morbidity/mortality												51.84
		SRGAP2	SLIT-ROBO Rho GTPase activating protein 2		MGI:109605	enzyme regulator	cell differentiation; cellular component organization; response to stimulus; signaling; system development	preweaning lethality, incomplete penetrance											0.97	8.32
SH8	262	ACTN4	actinin alpha 4		MGI:1890773	carbohydrate derivative binding; cytoskeletal protein binding; DNA binding	cell death; cell differentiation; cellular component organization; establishment of localization; homeostatic process; immune system process; protein metabolic process; response to stimulus; signaling; system development; nucleic acid-templated transcription; response to stimulus; signaling	premature death; perinatal lethality, incomplete penetrance; preweaning lethality, incomplete penetrance		preweaning lethality, incomplete penetrance		Glomerulosclerosis, focal segmental, 1	dominant	603278				yes	1	21.57
		AKT2	AKT serine/threonine kinase 2		MGI:104874	carbohydrate derivative binding; transferase	cell death; cell differentiation; cell population proliferation; cellular component organization; establishment of localization; lipid metabolic process; nucleic acid-templated transcription; protein metabolic process; response to stimulus; signaling; system development	premature death		increased circulating alkaline phosphatase level; thrombocytosis; increased bone mineral content; decreased circulating triglyceride level; increased circulating calcium level; decreased body weight; increased circulating glucose level		Diabetes mellitus, type II; Hypoinsulinemic hypoglycemia with hemihypertrophy	dominant	125853; 240900				yes	0.64	4.88
		ARHGEF1	Rho guanine nucleotide exchange factor 1		MGI:2673002	enzyme regulator; signaling receptor binding	cell death; response to stimulus; signaling	preweaning lethality, incomplete penetrance		preweaning lethality, incomplete penetrance; thick ventricular wall; enlarged kidney		?Immunodeficiency 62	recessive	618459	001917-9615	dog		yes	0.91	47.07
		ATP1A3	ATPase Na+/K+ transporting subunit alpha 3		MGI:88107	carbohydrate derivative binding; signaling receptor binding; transporter	cellular component organization; establishment of localization; homeostatic process; response to stimulus; signaling	increased sensitivity to xenobiotic induced; morbidity/mortality; premature death; neonatal lethality, complete penetrance; preweaning lethality, complete penetrance; preweaning lethality, incomplete penetrance		preweaning lethality, complete penetrance		Alternating hemiplegia of childhood 2; CAPOS syndrome; Dystonia-12	dominant	614820; 601338; 128235				yes	1	43.12
		AXL	AXL receptor tyrosine kinase		MGI:1347244	carbohydrate derivative binding; cytoskeletal protein binding; lipid binding; signaling receptor activity; transferase	cell death; cell differentiation; cellular component organization; establishment of localization; homeostatic process; immune system process; protein metabolic process; response to stimulus; signaling; system development												0.01	47.07
		BCKDHA	branched chain keto acid dehydrogenase E1 subunit alpha		MGI:107701	oxidoreductase		preweaning lethality, complete penetrance		preweaning lethality, complete penetrance		Maple syrup urine disease, type Ia	recessive	248600	000627-9913	cattle		yes	0	21.56
		BSP1	binder of sperm protein homolog 1		MGI:1343327	hydrolase	cell death; cell differentiation; cell population proliferation; cellular component organization; protein metabolic process; response to stimulus; system development	increased sensitivity to xenobiotic induced morbidity/mortality		increased neutrophil cell number; decreased lymphocyte cell number; enlarged spleen; abnormal kidney morphology; abnormal spleen morphology; decreased exploration in new environment									0.02	97.24
		B9D2	B9 domain containing 2		MGI:2387643	cytoskeletal protein binding	cellular component organization	preweaning lethality, complete penetrance		preweaning lethality, complete penetrance		?Meckel syndrome 10; Joubert syndrome 34	recessive	614175				yes	0	53.74
		CAPNS1	calpain small subunit 1		MGI:88266	hydrolase		embryonic lethality during organogenesis; embryonic lethality during organogenesis, complete penetrance; embryonic lethality during organogenesis, incomplete penetrance; embryonic lethality, complete penetrance											0	35.02
		CD79A	CD79a molecule		MGI:101774	signaling receptor activity	cell differentiation; cell population proliferation; immune system process; esponse to stimulus; signaling; system development					Agammaglobulinemia 3	recessive	613501				yes	0.69	45.28
		CEACAM1	CEA cell adhesion molecule 1		MGI:1347245	carbohydrate derivative binding; cytoskeletal protein binding; lipid binding; signaling receptor binding; transporter	cell death; cell differentiation; cell population proliferation; cellular component organization; establishment of localization; homeostatic process; immune system process; lipid metabolic process; protein metabolic process; response to stimulus; signaling; system development	decreased susceptibility to Coronaviridae infection induced morbidity/mortality; preweaning lethality, incomplete penetrance											0	90.68
		CIC	capicua transcriptional repressor		MGI:1918972	DNA binding; transcription	nucleic acid-templated transcription; system development	postnatal lethality, incomplete penetrance; preweaning lethality, complete penetrance				Mental retardation, autosomal dominant 45	dominant	617600				yes	1	37.92
		CLIP3	CAP-Gly domain containing linker protein 3		MGI:1923936	carbohydrate derivative binding; cytoskeletal protein binding; lipid binding	cell death; cellular component organization; establishment of localization; protein metabolic process	neonatal lethality, complete penetrance											0.68	50.76
		COQ8B	coenzyme Q8B		MGI:1924139	carbohydrate derivative binding; transferase	system development	premature death; embryonic lethality prior to tooth bud stage; embryonic lethality prior to organogenesis; preweaning lethality, complete penetrance		embryonic lethality prior to tooth bud stage; preweaning lethality, complete penetrance; embryonic lethality prior to organogenesis		Nephrotic syndrome, type 9	recessive	615573				yes	0
		COX7A1	cytochrome c oxidase subunit 7A1		MGI:1316714	oxidoreductase; transporter	cellular component organization	premature death											0	71.74
		CYP2B6	cytochrome P450 family 2 subfamily B member 6		MGI:88598	oxidoreductase	lipid metabolic process; response to stimulus					Efavirenz, poor metabolism of; Efavirenz central nervous system toxicity, susceptibility to	?	614546				yes	0	21.59
		DLL3	delta like canonical Notch ligand 3		MGI:1096877	signaling receptor binding	cell differentiation; response to stimulus; signaling; system development	postnatal lethality, incomplete penetrance				Spondylocostal dysostosis 1, autosomal recessive	recessive	277300				yes	0	62.99
		DYRK1B	dual specificity tyrosine phosphorylation regulated kinase 1B		MGI:1330302	carbohydrate derivative binding; transferase	cell differentiation; nucleic acid-templated transcription; protein metabolic process; system development	preweaning lethality, complete penetrance		preweaning lethality, complete penetrance		Abdominal obesity-metabolic syndrome 3	dominant	615812				yes	0.97	30.05
		ERF	ETS2 repressor factor		MGI:109637	DNA binding; transcription	cell differentiation; nucleic acid-templated transcription; system development	embryonic lethality during organogenesis, incomplete penetrance; embryonic lethality prior to tooth bud stage; preweaning lethality, complete penetrance		embryonic lethality prior to tooth bud stage; preweaning lethality, complete penetrance		Spondylocostal dysostosis 1, autosomal recessive	recessive	617180; 600775				yes	0.99	36.31
		ETHE1	ETHE1 persulfide dioxygenase		MGI:1913321	oxidoreductase		premature death; preweaning lethality, incomplete penetrance		preweaning lethality, incomplete penetrance		Ethylmalonic encephalopathy	recessive	602473				yes	0	62.82
		FBL	fibrillarin		MGI:95486	RNA binding; transferase	protein metabolic process	embryonic lethality before implantation, complete penetrance; prenatal lethality, incomplete penetrance											0.99	16.84
		GGN	gametogenetin		MGI:2181461		cell differentiation; cellular component organization; response to stimulus	embryonic lethality before implantation, complete penetrance											0	73.39
		HNRNPL	heterogeneous nuclear ribonucleoprotein L		MGI:104816	DNA binding; RNA binding	protein metabolic process; response to stimulus	embryonic lethality before implantation, complete penetrance											1	11.65
		LIPE	lipase E, hormone sensitive type		MGI:96790	hydrolase; RNA binding	lipid metabolic process; nucleic acid-templated transcription; response to stimulus			abnormal heart morphology; increased circulating insulin level; hyperactivity; enlarged heart; increased bone mineral density; increased kidney weight; male infertility		Lipodystrophy, familial partial, type 6	recessive	615980				yes	0	34.59
		LTBP4	latent transforming growth factor beta binding protein 4		MGI:1321395		cellular component organization; establishment of localization; protein metabolic process; response to stimulus	postnatal lethality, incomplete penetrance				Cutis laxa, autosomal recessive, type IC	recessive	613177				yes	0.77	53
		LYPD3	LY6/PLAUR domain containing 3		MGI:1919684			preweaning lethality, incomplete penetrance		preweaning lethality, incomplete penetrance									0	82.5
		MEGF8	multiple EGF like domains 8		MGI:2446294		cell differentiation; cell population proliferation; cellular component organization; establishment of localization; homeostatic process; immune system process; protein metabolic process; response to stimulus; signaling; system development	lethality throughout fetal growth and development, complete penetrance				Carpenter syndrome 2	recessive	614976				yes	0	52.38
		MRPS12	mitochondrial ribosomal protein S12		MGI:1346333		protein metabolic process	embryonic lethality prior to organogenesis; preweaning lethality, complete penetrance		preweaning lethality, complete penetrance; embryonic lethality prior to organogenesis									0	32.11
		NFKBIB	NFKB inhibitor beta		MGI:104752		nucleic acid-templated transcription; response to stimulus; signaling	decreased susceptibility to bacterial infection induced morbidity/mortality											0.42	62.48
		PAF1	PAF1 homolog, Paf1/RNA polymerase II complex component		MGI:1923988		cell differentiation; cellular component organization; immune system process; nucleic acid-templated transcription; protein metabolic process; response to stimulus; signaling; system development	embryonic lethality prior to organogenesis; preweaning lethality, complete penetrance		preweaning lethality, complete penetrance; embryonic lethality prior to organogenesis									0	35.5
		PAK4	p21 (RAC1) activated kinase 4		MGI:1917834	carbohydrate derivative binding; transferase	cell death; cell differentiation; cellular component organization; protein metabolic process; response to stimulus; signaling; system development	embryonic lethality during organogenesis, complete penetrance; preweaning lethality, complete penetrance											0	51.87
		PLEKHG2	pleckstrin homology and RhoGEF domain containing G2		MGI:2141874	enzyme regulator	cellular component organization			decreased body length		Leukodystrophy and acquired microcephaly with or without dystonia	recessive	616763				yes	0	78.43
		POU2F2	POU class 2 homeobox 2		MGI:101897	DNA binding; transcription	cell differentiation; immune system process; nucleic acid-templated transcription; response to stimulus; system development	neonatal lethality, complete penetrance											1	29.22
		PRX	periaxin		MGI:108176		cell differentiation; cellular component organization; signaling; system development					Charcot-Marie-Tooth disease, type 4F; Dejerine-Sottas disease	recessive	614895; 145900				yes	0	50.27
		PRX	periaxin		MGI:108176		cell differentiation; cellular component organization; signaling; system development					Dejerine-Sottas disease	dominant	145900				yes	0	50.27
		PSMC4	proteasome 26S subunit, ATPase 4		MGI:1346093	carbohydrate derivative binding; hydrolase	protein metabolic process	embryonic lethality before implantation, complete penetrance											0.3	19.27
		RPS19	ribosomal protein S19		MGI:1333780	RNA binding	cell differentiation; cellular component organization; homeostatic process; system development	embryonic lethality before implantation, complete penetrance; embryonic lethality, complete penetrance; prenatal lethality, complete penetrance				Diamond-Blackfan anemia 1	dominant	105650				yes	0.92	23.95
		RYR1	ryanodine receptor 1		MGI:99659	carbohydrate derivative binding; transporter	cell differentiation; establishment of localization; homeostatic process; response to stimulus; system development	increased sensitivity to xenobiotic induced; morbidity/mortality; increased sensitivity to induced morbidity/mortality; premature death; lethality throughout fetal growth and development, complete penetrance; neonatal lethality, complete penetrance; perinatal lethality, complete penetrance; preweaning lethality, complete penetrance		preweaning lethality, complete penetrance		Central core disease; King-Denborough syndrome; Neuromuscular disease, congenital, with uniform type 1 fiber	dominant	117000; 619542; 145600	000621-9615; 000621-9796	dog; horse		yes	0	15.42
		RYR1	ryanodine receptor 1		MGI:99659	carbohydrate derivative binding; transporter	cell differentiation; establishment of localization; homeostatic process; response to stimulus; system development	increased sensitivity to xenobiotic induced; morbidity/mortality; increased sensitivity to induced morbidity/mortality; premature death; lethality throughout fetal growth and development, complete penetrance; neonatal lethality, complete penetrance; perinatal lethality, complete penetrance; preweaning lethality, complete penetrance		preweaning lethality, complete penetrance		Central core disease; Neuromuscular disease, congenital, with uniform type 1 fiber; Minicore myopathy with external ophthalmoplegia	recessive	117000; 255320	000621-9823	pig		yes	0	15.42
		SARS2	seryl-tRNA synthetase 2, mitochondrial		MGI:1919234	carbohydrate derivative binding; ligase; RNA binding	protein metabolic process					Hyperuricemia, pulmonary hypertension, renal failure, and alkalosis	recessive	613845				yes	0	32.58
		SDHAF1	succinate dehydrogenase complex assembly factor 1		MGI:1915582		cellular component organization			increased lean body mass		Mitochondrial complex II deficiency, nuclear type 2	recessive	619166				yes	0	74.18
		SERTAD3	SERTA domain containing 3		MGI:2180697		cellular component organization; establishment of localization	increased susceptibility to Orthomyxoviridae infection induced morbidity/mortality		hypoactivity; decreased exploration in new environment; decreased leukocyte cell number; decreased body length									0.02	68.89
		SIPA1L3	signal induced proliferation associated 1 like 3		MGI:1921456	enzyme regulator	cell differentiation; cellular component organization; immune system process; response to stimulus; signaling; system development					?Cataract 45	recessive	616851				yes	1	49.79
		SIRT2	sirtuin 2		MGI:1927664	cytoskeletal protein binding; hydrolase; transferase	cell death; cell differentiation; cell population proliferation; cellular component organization; establishment of localization; lipid metabolic process; nucleic acid-templated transcription; protein metabolic process; response to stimulus; signaling; system development	increased sensitivity to xenobiotic induced morbidity/mortality		increased heart weight									0	6.08
		SMG9	SMG9 nonsense mediated mRNA decay factor		MGI:1919247		system development	ethality throughout fetal growth and development, incomplete penetrance; postnatal lethality, complete penetrance; preweaning lethality, complete penetrance		abnormal embryo size; preweaning lethality, complete penetrance; exencephaly		Heart and brain malformation syndrome	recessive	616920				yes	0	66.13
		SPINT2	serine peptidase inhibitor, Kunitz type 2		MGI:1338031	enzyme regulator	cell differentiation; cell population proliferation; cellular component organization; protein metabolic process; system development	embryonic lethality during organogenesis, complete penetrance; embryonic lethality between implantation and placentation, complete penetrance; embryonic lethality between implantation and placentation, incomplete penetrance				Diarrhea 3, secretory sodium, congenital, syndromic	recessive	270420				yes	0	75.98
		SPTBN4	spectrin beta, non-erythrocytic 4		MGI:1890574	cytoskeletal protein binding	cell differentiation; cellular component organization; establishment of localization; protein metabolic process; signaling system development	mortality/aging; premature death				Neurodevelopmental disorder with hypotonia, neuropathy, and deafness	recessive	617519	002232-9823	pig		yes	1	45.96
		SUPT5H	SPT5 homolog, DSIF elongation factor subunit		MGI:1202400	RNA binding	nucleic acid-templated transcription	preweaning lethality, complete penetrance		preweaning lethality, complete penetrance									1	33.74
		SYNE4	spectrin repeat containing nuclear envelope family member 4		MGI:2141950		cell differentiation					Deafness, autosomal recessive 76	recessive	615540				yes	0	81.19
		TGFB1	transforming growth factor beta 1		MGI:98725	enzyme regulator; signaling receptor binding	carbohydrate derivative metabolism; cell death; cell differentiation; cell population proliferation; cellular component organization; establishment of localization; homeostatic process; immune system process; lipid metabolic process; nucleic acid-templated transcription; protein metabolic process; response to stimulus; signaling; system development	ethality at weaning, complete penetrance; premature death; lethality throughout fetal growth and development, incomplete penetrance; postnatal lethality; postnatal lethality, complete penetrance; postnatal lethality, incomplete penetrance; embryonic lethality during organogenesis, incomplete penetrance; prenatal lethality, incomplete penetrance				Camurati-Engelmann disease	dominant	131300				yes	0.04	0.11
		TGFB1	transforming growth factor beta 1		MGI:98725	enzyme regulator; signaling receptor binding	carbohydrate derivative metabolism; cell death; cell differentiation; cell population proliferation; cellular component organization; establishment of localization; homeostatic process; immune system process; lipid metabolic process; nucleic acid-templated transcription; protein metabolic process; response to stimulus; signaling; system development	ethality at weaning, complete penetrance; premature death; lethality throughout fetal growth and development, incomplete penetrance; postnatal lethality; postnatal lethality, complete penetrance; postnatal lethality, incomplete penetrance; embryonic lethality during organogenesis, incomplete penetrance; prenatal lethality, incomplete penetrance				Inflammatory bowel disease, immunodeficiency, and encephalopathy; Cystic fibrosis lung disease, modifier of	recessive	618213; 219700				yes	0.04	0.11
		TIMM50	translocase of inner mitochondrial membrane 50		MGI:1913775	hydrolase; signaling receptor binding	cell death; cellular component organization; establishment of localization; protein metabolic process; response to stimulus; signaling	embryonic lethality prior to tooth bud stage; preweaning lethality, complete penetrance		embryonic lethality prior to tooth bud stage; preweaning lethality, complete penetrance		3-methylglutaconic aciduria, type IX	recessive	617698				yes	0.02	44.4
		WDR62	WD repeat domain 62		MGI:1923696		cell differentiation; cell population proliferation; cellular component organization; system development			increased circulating sodium level; small seminal vesicle; enlarged lymph nodes; small testis; small kidney; male infertility; decreased prepulse inhibition; microphthalmia		Microcephaly 2, primary, autosomal recessive, with or without cortical malformations	recessive	604317				yes	0	51.07
		XRCC1	X-ray repair cross complementing 1		MGI:99137	DNA binding; hydrolase	cellular component organization; protein metabolic process; response to stimulus; system development	premature death; embryonic lethality during organogenesis, complete penetrance; embryonic lethality between somite formation and embryo turning, complete penetrance				?Spinocerebellar ataxia, autosomal recessive 26	recessive	617633				yes	0	43.33
		YIF1B	Yip1 interacting factor homolog B, membrane trafficking protein		MGI:1924504		cell differentiation; cellular component organization; establishment of localization					Kaya-Barakat-Masson syndrome	recessive	619125				yes	0	48.88
		ZFP36	ZFP36 ring finger protein		MGI:99180	DNA binding; RNA binding	cell death; cell differentiation; cell population proliferation; establishment of localization; homeostatic process; immune system process; nucleic acid-templated transcription; protein metabolic process; response to; stimulus; signaling; system development	premature death											0.75	65.29
		ZFP36	ZFP36 ring finger protein		MGI:99180	DNA binding; RNA binding	cell death; cell differentiation; cell population proliferation; establishment of localization; homeostatic process; immune system process; nucleic acid-templated transcription; protein metabolic process; response to; stimulus; signaling; system development	premature death											0.75	65.29
		ZNF260	zinc finger protein 260		MGI:1347071	DNA binding; transcription	nucleic acid-templated transcription	preweaning lethality, complete penetrance; preweaning lethality, incomplete penetrance		preweaning lethality, incomplete penetrance; edema; preweaning lethality, complete penetrance									0	69.1
		ZNF526	zinc finger protein 526		MGI:2445181	DNA binding; transcription	nucleic acid-templated transcription												0.52	72.83
		ZNF565	zinc finger protein 565		MGI:2142347	DNA binding; transcription	nucleic acid-templated transcription; system development	prenatal lethality; embryonic lethality between somite formation and embryo turning, complete penetrance											0	75.27
		ZNF568	zinc finger protein 568		MGI:2142347	DNA binding; transcription	nucleic acid-templated transcription; system development	prenatal lethality; embryonic lethality between somite formation and embryo turning, complete penetrance											0	88.58
SH9	35	AKAP6	A-kinase anchoring protein 6		MGI:3050566		cell differentiation; ellular component organization; establishment of localization; homeostatic process; protein metabolic process; response to stimulus; signaling; system development	neonatal lethality; postnatal lethality, incomplete penetrance											1	3.32
		AP4S1	adaptor related protein complex 4 subunit sigma 1		MGI:1337065		establishment of localization					Spastic paraplegia 52, autosomal recessive	recessive	614067				yes	0	19.1
		ARHGAP5	Rho GTPase activating protein 5		MGI:1332637	carbohydrate derivative binding; enzyme regulator; hydrolase	cell population proliferation; cellular component organization; response to stimulus; signaling; system development	perinatal lethality, complete penetrance											1	8.15
		EGLN3	oxidoreductase			oxidoreductase	cell death; cell population proliferation; protein metabolic process; response to stimulus	decreased survivor rate											0.01	3.26
		G2E3	G2/M-phase specific E3 ubiquitin protein ligase		MGI:2444298	transferase	cell death; protein metabolic process; response to stimulus; signaling	embryonic lethality before implantation, complete penetrance		abnormal skin morphology; decreased bone mineral content; increased circulating aspartate transaminase level; decreased bone mineral density; decreased body length; abnormal mammary gland morphology; short tibia; decreased heart weight; small kidney; increased mean corpuscular hemoglobin; increased total body fat amount; abnormal pancreas morphology; impaired cued conditioning behavior; small ute…									0.97	13.46
		HECTD1	HECT domain E3 ubiquitin protein ligase 1		MGI:2384768	transferase	cell differentiation; immune system process; protein metabolic process; system development	perinatal lethality, complete penetrance											1	8.77
		NUBPL	nucleotide binding protein like		MGI:1924076	carbohydrate derivative binding; hydrolase	cellular component organization	embryonic lethality during organogenesis, complete penetrance; prenatal lethality prior to heart atrial septation; preweaning lethality, complete penetrance		prenatal lethality prior to heart atrial septation; preweaning lethality, complete penetrance		Mitochondrial complex I deficiency, nuclear type 21	recessive	618242				yes	0	23.46
		NPAS3	neuronal PAS domain protein 3		MGI:1351610	DNA binding; transcription	nucleic acid-templated transcription; response to stimulus	ostnatal lethality, incomplete penetrance; preweaning lethality, complete penetrance		preweaning lethality, complete penetrance; no spontaneous movement; unresponsive to tactile stimuli									1	0.08
		PRKD1	protein kinase D1		MGI:99879	carbohydrate derivative binding; transferase	cell death; cell differentiation; cell population; proliferation; cellular component organization; establishment of localization; homeostatic process; immune system process; nucleic acid-templated; transcription; protein metabolic process; response to; stimulus; signaling; system development	lethality throughout fetal growth and development, incomplete penetrance; perinatal lethality, incomplete penetrance; embryonic lethality during organogenesis, incomplete penetrance; embryonic lethality, incomplete penetrance				Congenital heart defects and ectodermal dysplasia	dominant	617364				yes	0	2.79
		SCFD1	sec1 family domain containing 1		MGI:1924233		cellular component organization; establishment of localization	embryonic lethality prior to organogenesis; preweaning lethality, complete penetrance		preweaning lethality, complete penetrance; embryonic lethality prior to organogenesis									1	9.33
		SPTSSA	serine palmitoyltransferase small subunit A		MGI:1913399	transferase	lipid metabolic process	embryonic lethality prior to tooth bud stage; embryonic lethality prior to organogenesis; embryonic lethality, complete penetrance; preweaning lethality, complete penetrance		embryonic lethality prior to tooth bud stage; embryonic lethality prior to organogenesis; preweaning lethality, complete penetrance									0.65	39.99
		STRN3	striatin 3		MGI:2151064		nucleic acid-templated transcription; response to stimulus; signaling	embryonic lethality prior to organogenesis; embryonic lethality, complete penetrance; preweaning lethality, complete penetrance		edema; hemorrhage; preweaning lethality, complete penetrance									0.83	7.73
SH10	59	AFG3L2	AFG3 like matrix AAA peptidase subunit 2		MGI:1916847	carbohydrate derivative binding; hydrolase	cell differentiation; cellular component organization; establishment of localization; homeostatic process; protein metabolic process; response to stimulus; system development	postnatal lethality, complete penetrance				Spastic ataxia 5, autosomal recessive	recessive	614487				yes	0	30.83
		AFG3L2	AFG3 like matrix AAA peptidase subunit 2		MGI:1916847	carbohydrate derivative binding; hydrolase	cell differentiation; cellular component organization; establishment of localization; homeostatic process; protein metabolic process; response to stimulus; system development	postnatal lethality, complete penetrance				Optic atrophy 12; Spinocerebellar ataxia 28	dominant	618977; 610246				yes	0	30.83
		APCDD1	APC down-regulated 1		MGI:3513977		cell differentiation; response to stimulus; signaling; system development					Hypotrichosis 1	dominant	605389				yes	0.01	53.91
		ARHGAP28	Rho GTPase activating protein 28		MGI:2147003	enzyme regulator	cellular component organization; response to stimulus; signaling	preweaning lethality, incomplete penetrance		blind uterus; abnormal placenta vasculature; no spontaneous movement; abnormal placenta size; hemorrhage; preveaning lethality, incomplete penetrance; abnormal blood vessel morphology; small spleen									0	60.37
		FAM210A	family with sequence similarity 210 member A		MGI:1914000			premature death; embryonic lethality during organogenesis, complete penetrance; embryonic lethality prior to tooth bud stage; embryonic lethality prior to organogenesis; preweaning lethality, complete penetrance		embryonic lethality prior to organogenesis; preweaning lethality, complete penetrance; embryonic lethality prior to tooth bud stage									0	55.78
		GNAL	G protein subunit alpha L		MGI:95774	carbohydrate derivative binding; hydrolase; signaling receptor binding	response to stimulus; signaling	postnatal lethality, incomplete penetrance				Dystonia 25	dominant	615073				yes	1	13.57
		LAMA1	laminin subunit alpha 1		MGI:99892	carbohydrate derivative binding; lipid binding; signaling receptor binding	cell differentiation; cellular component organization; protein metabolic process; response to stimulus; signaling; system development	embryonic lethality between implantation and somite formation, complete penetrance; preweaning lethality, complete penetrance		preweaning lethality, complete penetrance		Poretti-Boltshauser syndrome	recessive	615960				yes	0	60.72
		MC2R	melanocortin 2 receptor		MGI:96928	signaling receptor activity	esponse to stimulus; signaling	postnatal lethality, incomplete penetrance				Glucocorticoid deficiency, due to ACTH unresponsiveness	recessive	202200				yes	0	63.21
		NDUFV2	NADH:ubiquinone oxidoreductase core subunit V2		MGI:1920150	oxidoreductase; transporter	system development	embryonic lethality between implantation and somite formation; preweaning lethality, complete penetrance		preweaning lethality, complete penetrance		Mitochondrial complex I deficiency, nuclear type 7	recessive	618229				yes	0.01	15.31
		PIEZO2	piezo type mechanosensitive ion channel component 2		MGI:1918781	transporter	establishment of localization; response to stimulus	preweaning lethality, complete penetrance		preweaning lethality, complete penetrance; abnormal embryo size; preweaning lethality, complete penetrance		Arthrogryposis, distal, with impaired proprioception and touch	recessive	617146				yes	0	43.04
		PIEZO2	piezo type mechanosensitive ion channel component 2		MGI:1918781	transporter	establishment of localization; response to stimulus	preweaning lethality, complete penetrance		preweaning lethality, complete penetrance; abnormal embryo size; preweaning lethality, complete penetrance		?Marden-Walker syndrome; Arthrogryposis, distal, type 3; Arthrogryposis, distal, type 5	dominant	248700; 114300; 108145				yes	0	43.04
		PSMG2	proteasome assembly chaperone 2		MGI:1922901		cell death; cellular component organization; response to stimulus; signaling					?Proteasome-associated autoinflammatory syndrome 4	recessive	619183				yes	0	29.87
		PTPN2	protein tyrosine phosphatase non-receptor type 2		MGI:97806	hydrolase; signaling receptor binding	cell death; cell differentiation; cell population proliferation;homeostatic process immune system process; nucleic acid-templated transcription; protein metabolic process; response to stimulus; signaling; system development	premature death; postnatal lethality, incomplete penetrance											1	21.33
		RALBP1	ralA binding protein 1		MGI:108466	carbohydrate derivative binding; enzyme regulator; transporter	cell death; cell population proliferation; cellular component organization; establishment of localization; protein metabolic process; response to stimulus; signaling	increased sensitivity to induced morbidity/mortality											0.15	36.16
		RNMT	RNA guanine-7 methyltransferase		MGI:1915147	RNA binding; transferase	response to stimulus	embryonic lethality prior to tooth bud stage; embryonic lethality prior to organogenesis; preweaning lethality, complete penetrance		embryonic lethality prior to tooth bud stage; preweaning lethality, complete penetrance; embryonic lethality prior to organogenesis									0	26.45
		SEH1L	SEH1 like nucleoporin		MGI:1919374		cellular component organization; establishment of localization; response to stimulus; signaling	postnatal lethality, complete penetrance; prenatal lethality, complete penetrance; preweaning lethality, complete penetrance		preweaning lethality, complete penetrance									0.15	10.53
		SETBP1	SET binding protein 1		MGI:1933199	DNA binding		preweaning lethality, incomplete penetrance		preweaning lethality, incomplete penetrance		Mental retardation, autosomal dominant 29; Schinzel-Giedion midface retraction syndrome	dominant	616078; 269150				yes	0.15	4.67
		TUBB6	tubulin beta 6 class V		MGI:1915201	carbohydrate derivative binding; hydrolase	cellular component organization					?Facial palsy, congenitla, with ptosis and velopharyngeal dysfunction	dominant	617732				yes	0	59.55
		TWSG1	twisted gastrulation BMP signaling modulator 1		MGI:2137520		cell differentiation; cell population proliferation; immune system process; protein metabolic process; response to stimulus; signaling; system development	lethality at weaning, incomplete penetrance premature death; neonatal lethality, incomplete penetrance; perinatal lethality, incomplete penetrance; postnatal lethality, complete penetrance; prenatal lethality, incomplete penetrance											0..01	49.22
SH11	44	BMPR1A	bone morphogenetic protein receptor type 1A		MGI:1338938	carbohydrate derivative binding; enzyme regulator; signaling receptor activity; transferase	cell differentiation; cell population proliferation; immune system process; nucleic acid-templated transcription; protein metabolic process; response to stimulus; signaling; system development	decreased survivor rate; premature death; neonatal lethality, complete penetrance; neonatal lethality, incomplete penetrance; postnatal lethality; postnatal lethality, complete penetrance; prenatal lethality; embryonic lethality during organogenesis, complete penetrance; embryonic lethality between implantation and somite formation, complete penetrance; preweaning lethality, complete penetrance				Polyposis, juvenile intestinal	dominant	174900				yes	0.9	30.17
		GLUD1	glutamate dehydrogenase 1		MGI:95753	carbohydrate derivative binding; oxidoreductase	establishment of localization; response to stimulus; signaling					Hyperinsulinism-hyperammonemia syndrome	dominant	606762				yes	0.01	20.43
		LDB3	LIM domain binding 3		MGI:1344412	cytoskeletal protein binding	cell differentiation; cellular component organization; system development	premature death; neonatal lethality, incomplete penetrance; postnatal lethality, complete penetrance; postnatal lethality, incomplete penetrance; preweaning lethality, complete penetrance		preweaning lethality, complete penetrance		Cardiomyopathy, dilated, 1C, with or without LVNC; Cardiomyopathy, hypertrophic, 24; Left ventricular noncompaction 3; Myopathy, myofibrillar, 4	dominant	601493; 609452				yes	0	25.44
		SNCG	synuclein gamma		MGI:1298397	cytoskeletal protein binding	cell death; cellular component organization; establishment of localization; signaling	premature death		prolonged QRS complex duration									0	58.93
		WAPL	WAPL cohesin release factor		MGI:2675859		cell population proliferation; cellular component organization; response to stimulus	prenatal lethality, complete penetrance											1
