# Supplementary material for: Reverse Genetic Screen for Deleterious Recessive Variants in the Local Simmental Cattle Population of Switzerland
Source: Animals (Basel). 2021 Dec 12;11(12):3535. doi: 10.3390/ani11123535 (PMC8698008; doi:10.3390/ani11123535)
Supplement: Supplementary file 1 [file animals-11-03535-s001.zip › Table S3.xlsx]

## Sheet: Table S3
Table S3. Comprehensive list of potential candidate causative variants.											Table S2. Comprehensive list of candidate genes located in the haplotype regions, including gene information from MGI, IMPC, OMIM and OMIA.
	haplotype information trio-approach								candidate variant																		23 Simmental genomes of selected haplotype carriers			5231 cattle genomes (1000 Bull Genomes run 9 + 115 additional genomes of the Swiss Comparative Bovine Resequencing project)
haplotype	chr	start	end	haplotype frequency	observed homozygous animals	expected homozygous animals	approach		chr	positiona	reference allele	variant allele	gene	gene name	associated disorder / gene function	OMIM / OMIA	effect	transcirptb	base change	amino acid change	siftScore	siftScore prediction (cutoff=-2.5)	PredictSNP score	PhyloP	phastCons		allele frequency WGS	LD (r2)		ref hom	var het	var hom	missing	breed specifity
SH5	12	46828195	47836535	0.0622039	0	38	trio & pgp		12	47511687	A	AT	DIS3	DIS3 homolog, exosome endoribonuclease and 3'-5' exoribonuclease	RNA processing; preweaning lethality; Perlman syndrome	607533	frameshift variant	XM_025000110.1	c.2032dupA	p.Ile678AsnTer2				9.325	1		0.0652174	1		5192	12	0	27	Jersey, Kholmogory, NorwegianRed, Simmental
SH8	18	48805914	50016940	0.0338001	0	11	trio & pgp		18	50296371	A	T	CYP2B6	cytochrome P450 family 2 subfamily B member 6	poor metabolism of efavirenz, central nervous system toxicity	123930	missense variant	NM_001075173.1	c.938T>A	p.Ile313Asn	-3.737	deleterious	neutral	4.794	0.72		0.0434783	1		5211	3	0	17	Simmental
SH9	21	41854733	42850532	0.0433226	2	19	trio & pgp		21	42154344	C	A	NUBPL	nucleotide binding protein like	Mitochondrial complex I deficiency, nuclear type 21; (mouse: prenatal lethality prior to heart atrial sptation; preweaning lethality, complete penetrance	613621	missense variant	NM_001193042.1	c.428C>A	p.Ser143Tyr	-5.83	deleterious	deleterious	6.51	1		0.0434783	1		5204	6	0	21	Simmental, Gelbvieh
a according to the reference sequence ARS-UCD1.2 (National Center for Biotechnology Information, 2018a)
b according to the NCBI Annotation Release 106 (National Center for Biotechnology Information, 2018b)
